# Supplementary material for: Genomic Landscape of Multidrug Resistance and Virulence in Enterococcus faecalis IRMC827A from a Long-Term Patient
Source: Biology (Basel). 2023 Sep 29;12(10):1296. doi: 10.3390/biology12101296 (PMC10604365; doi:10.3390/biology12101296)
Supplement: Supplementary file 1 [file biology-12-01296-s001.zip]

Archive with 1 entries (1 files):
- biology-2585387-supplementary.pdf
